# Supplementary material for: Identification of Candidate Genes Regulating Drought Tolerance in Pearl Millet
Source: Int J Mol Sci. 2022 Jun 21;23(13):6907. doi: 10.3390/ijms23136907 (PMC9266394; doi:10.3390/ijms23136907)
Supplement: Supplementary file 1 [file ijms-23-06907-s001.zip]

Archive with 1 entries (1 files):
- ijms-1767725-supplementary.xlsx
