# Supplementary material for: Identification of Candidate Genes Regulating Drought Tolerance in Pearl Millet
Source: Int J Mol Sci. 2022 Jun 21;23(13):6907. doi: 10.3390/ijms23136907 (PMC9266394; doi:10.3390/ijms23136907)
Supplement: Supplementary file 1 [file ijms-23-06907-s001.zip › ijms-1767725-supplementary.xlsx]

## Sheet: Sheet1
Supplementary Table 1: Pedigree and maturity details of pearl millet inbreds
S. No	Genotype	Pedigree	Maturity Group
1	ICMB 15222	{EEDBC S1-109-1-4-2-1-B-B-B-1-1x 3981-3989 G1}-2-3-2	Very-Early
2	ICMR 100948	EEDBC S1-425-2-1-2-3-B-1-B-8-1x 3981-4011 G2}-3-3-3-B	Very-Early
3	ICMB 1602	EEDBC S1-2-1-1-1-1-1-1-B-B-1-4-B-B-9	Very-Early
4	ICMB 03999	(ICMB 89111 x IP 9402-2-1-1-2)-31-1-B-B	Very-Early
5	ICMB 1507	{EEBC S1-407-1-B-B-B-B-B-1-B-1-B-5-1x 3981-3989 G1}-2-1-1-P5-2	Very-Early
6	ICMB 00111	(BSECBPT/91-40 x SPF3/S91-3)-1-2-2-4	Very-Early
7	ICMB 100391	[[(ICMR 312 S1-1-5-2-B x HHVBC)-10-2-1-2-3 x EEBC 407)-7-2-1-1x{EEBC S1-407-1-B-B-B-B-B-1-B-1-B-5-1x 3981-3989 G1}-2-1-3]-2-1-2-2-2-2-2	Very-Early
8	ICMB 100318	[(EEBC S1-407-1-B-B-B-B-B-1-B-1-B-5-1x 3981-3989 G1)-2-1-1x{[(843B x ICTP 8202-161-5)-20-3-B-B-3 x B-bulk]-2-B-9 x [(ICMB 96555 x LaGrap C2 S1-32-1)-10 x IP 14758-2-1]-8-2}-1-1-2-2]-2-1-2-4-B	Very-Early
9	ICMB 100663	[EEDBC S1-452-3-1-2-3-B-B-B-1 x B-bulk (3981-3989/S06 G1)]-4-1-3	Very-Early
10	ICMR 100229	HTComp.-HS-2-S1-3-2	Early
11	ICMB 100649	{EEBC S1-407-1-B-B-B-B-B-1-B-1-B-5-1x 3981-3989 G1}-2-1-3	Early
12	ICMB 100270	(ICMB 00888 x ICMB 03999)-26 -5-1-3-B-3-B-B	Early
13	ICMB 1608	[(ICMR 312 S1-1-5-2-B x HHVBC)-10-2-1-2-3 x EEBC 407)-7-2-1-P1	Early
14	ICMB 11999	(DMR 133 x HTBC 48-B-1-1-1-5)-9-1-B-B-1	Early
15	ICMR 101221	((AIMP 92901 S1-296-2-1-1-1-B-B-6-B-B) X ((MC 94 C2-S1-3-2-2-2-1-3-B-B x AIMP 92901 S1-488-2-1-1-4-B-B)-B-2-2-2)-35-3-2-1	Early
16	ICMP 100443	HTComp.-HS-1-S1-6-3-2	Early
17	ICMB 100673	(ICMB 00888 x ICMB 03999)-26 -5-1-3-B-3-B	Early
18	ICMB 92888	(843B x ICMPS 900-9-3-2-2)-41-2-6-2-2	Early
19	ICMB 100637	(ICMB 98222 x (EEBC S1-407-1-B-B-B-B-B-1-B-1-B-13-1 x B-bulk (3981-3989/S06 G1))-1-2-3)-22-4-2-1	Medium
20	ICMB 100642	[(EEBC S1-407-1-B-B-B-B-B-1-B-1-B-5-1x 3981-3989 G1)-2-1-1x{[(843B x ICTP 8202-161-5)-20-3-B-B-3 x B-bulk]-2-B-9 x [(ICMB 96555 x LaGrap C2 S1-32-1)-10 x IP 14758-2-1]-8-2}-1-1-2-2]-2-1-2-2-1-1	Medium
21	ICMR 101011	[LaGrap C2-S1-14-4-1-3-4-1 X (MC 94 C2-S1-3-2-2-2-1-3-B-B x SDMV 90031 S1-93-3-1-1-3-2-B-2)-B-23-2-1]-8-6-1-2-3-1	Medium
22	ICMR 100028	Jakhrana × ESRC II S2-11-B-1-2-1-1-B	Medium
23	ICMR 100999	[MRC HS-130-2-2-1-B-B-3-B-B-B-1-3-1 X ICMV 96490-S1-15-1-2-2-1-2]-61-6-1-1	Medium
24	ICMR 1301	ICMV 96490-S1-15-1-2-1-1	Medium
25	ICMB 100671	(ICMB 04888 x HHVDBC HS-10-1-2-1-1-1-2-B)-12-3-1-1	Medium
26	ICMR 100985	[(AIMP 92901 S1-488-2-1-1-2-B-1-B x R-lines bulk (20216-20249/K09)]-8-1-3	Medium
27	ICMB 100645	[(ICMB 95111 x EEBC S1-407-1-B-B)-17-3-1-B-B-B-B-4-Bx 3981-4011 G2}-1-4-2x{EEBC S1-407-1-B-B-B-B-B-1-B-1-B-5-1x 3981-3989 G1}-2-1-3]-16-3-1-1-1-1	Medium
28	ICMR 100994	{[[(MC 94 C2-S1-3-2-2-2-1-3-B-B x ICMR 312 S1-3-2-3-2-1-1-B-B)]-B-30-3-1x R-lines bulk (20216-20249/K09)} -9-1	Medium
29	ICMB 100656	(ICMB 04888 x ICMB 02333)-3-1-2-3-2	Medium
30	ICMB 100463	(ICMB 99555 x ICMB 00555)-5-4-3-B-B-4-4	Medium
31	ICMB 100623	(ICMB 98222xMRC HS-130-2-2-1-B-B-3-B-B-B-1-3-1)-6-2-1	Medium
32	ICMB 100636	({(MC 94 S1-34-1-B x HHVBC)-16-2-1-1-1-1-B-B-5 x (MC 94 S1-34-1-B x HHVBC)-10-4-1-2-1-B-B-1-30-2-4-3-6-4-3 x (ICMB 04888 x ICMB 02333)-3-1-2-2)-34-6-1-1	Late
33	ICMB 100257	([78-7088/3/SER3 AD//B282/(3/4)EB x PBLN/S95-359]-7-4-B-B-2-B-B x (EEBC S1-407-1-B-B-B-B-B-1-B-1-B-13-1 x B-bulk (3981-3989/S06 G1))-1-2-3)-4-1-3-3	Late
34	ICMR 101013	[ICMV 96490-S1-15-1-2-1-1 X (EERC-HS-8)-B-2-1-2-1]-21-2-2-2-2-3	Late
35	ICMR 100995	[(EERC-HS-8)-B-2-1-2-1 X ICMV 96490-S1-15-1-2-2-1-2]-28-5-2	Late
36	ICMP 100439	IP No. 17624-3-2-2-B-4-B	Late
37	ICMR 1505	JBV 3 S1 -237-1-3-3-1-B	Late
38	ICMB 100075	[{(ICMB 96555 x IP 10437)-9-B-B-B-B-B-B x IP 14758-2-2}-19-1-B x (ICMB 96555 x IP 10437)-3-4-1-2-2-1-B-2-B-3]-3-3-2-1-5	Late
39	ICMB 100633	(ICMB 04888 x ICMB 02444)-1-4-B-1-2-2-2-2	Late
40	IPC 492	(B 282 x J 804-1-3-9)-7-2-2	Late
41	ICMB 100634	(ICMB 04888 x ICMB 02444)-1-4-B-1-2-2-3-1	Late
42	ICMR 100045	[AIMP 92901 S1-296-2-1-1-4-2-B-15-2-1 X ICMV 96490-S1-15-1-2-3-2]-5-1-1	Late
43	ICMB 100252	(ARD-288-1-10-1-2 (RM)-5-P2-B x 40258/S14-P7)-20-P1	Late
44	ICMB 100638	[{(81B x 4017-6-1-1)-3-1-4-3-4-1-2-1-B-2-2 x ICMB 05888}x (HHVDBC Medium HS-120-1-2-1-1-1-1 x HHVDBC Medium HS-15-1-1-1-2-2-4)]-19-2-2-4-1-B	Late
45	ICMB 100619	({(MC 94 S1-34-1-B x HHVBC)-16-2-1-1-1-1-B-B-5 x (MC 94 S1-34-1-B x HHVBC)-10-4-1-2-1-B-B-1-30-2-4-2-6-3-2 x {[(843B x ICTP 8202-161-5)-20-3-B-B-3 x B-bulk]-2-B-9 x [(ICMB 96555 x LaGrap C2 S1-32-1)-10 x IP 14758-2-1]-8-2}-1-1-1-2)-44-1-1	Late
46	ICMR 100640	[ICMV 96490-S1-15-1-4-3-1 X HHVBC Tall S1-51-1-P1-3-B]-17-2-1-2-2-1-4	Late
47	ICMR 100152	[MRC HS-130-2-2-1-B-B-3-B-B-B-1-3-1 X ICMV 96490-S1-15-1-2-2-1-2]-12-1-3-2-1	Late
48	ICMR 100544	[MRC HS-130-2-2-1-B-B-3-B-B-B-1-3-1 X {[(((IP 12322-1-2)×B-Lines)-B-14) × (MRC S1-156-2-1-B)]-B-1-3-3-B}×{GB 8735-S1-15-3-1-1-3-4-2-2-2-1}-B-11-5-1-1-1]-20-1-3-1-2-1	Late

## Sheet: Sheet2
Supplementary Table 2: Details of the primers of the selected drought-related genes used in qRT-PCR assay
	ABA Signalling
Gene No	Gene	ID	Organism	Biological Function	Phenotype	Primer Type	Primer Sequence	Start	Length	Tm	GC Percent	Amplicon
1	AtBG1	AT1G52400	Arabidopsis thaliana	beta-glucosidase; hydrolyzes glucose-conjugated, inactive ABA to active ABA	overexpression: drought tolerance	Forward Primer	TGTGAGTGTAGGTGTCCCATA	47	21	62.303	47.619
						Probe	TACTGCATCACGCATCCAAGCTCT	106	24	67.86	50
						Reverse Primer	GAAGTGGGTGGTTAGCTCTTC	155	21	62.192	52.381
						Product						109
2	GTG1	AT1G64990	Arabidopsis thaliana	PM-ABA receptor, GPCR-type G protein	ABA induction of stomatal closure the gtg1 gtg2 mutant plants is ABA hyposensitive	Forward Primer	GACCGTACATGGCACACTAA	26	20	61.781	50
						Probe	TCTCAAGGAACAGCTGTTTGGAAAGC	76	26	67.201	46.154
						Reverse Primer	GAAGTCCAGGCATTGGAAGA	121	20	61.922	50
						Product						96
3	GTG2	AT4G27630	Arabidopsis thaliana	PM-ABA receptor, GPCR-type G protein	ABA induction of stomatal closure the gtg1 gtg2 mutant plants is ABA hyposensitive	Forward Primer	GCACTTGCCACAAATATAGCAT	1	22	61.862	40.909
						Probe	CCAGCGGTGGTAGAAGTCAAATTGGA	27	26	68.079	50
						Reverse Primer	TTACTGATGTTCTGGGTGGTG	76	21	61.854	47.619
						Product						76
4	PYL9/RCAR1	AT1G01360	Arabidopsis thaliana	soluble ABA receptor interacts with and regulates PP2Cs ABI1 and ABI2	overexpressor: hypersensitive to ABA, regulation of stomatal aperture is impaired	Forward Primer	GTGGATGGAGTACGAGAAGAAC	126	22	61.877	50
						Probe	AGGGCCCATCTGGATGATGC	195	20	66.251	60
						Reverse Primer	TCGATGAGGTCGAAGGAGA	228	19	61.663	52.632
						Product						103
	Hormone signalling
1	AAO3	AT2G27150	Arabidopsis thaliana	Arabidopsis aldehyde oxidase, catalyzes final step in ABA biosynthesis	mutant: wilty phenotype	Forward Primer	GCCCTGCTGGAAGAAGATG	12	19	62.405	57.895
						Probe	ACCTCTTCAAGCCCACCTTCCC	85	22	67.903	59.091
						Reverse Primer	CTGCGTGATGGTGTCGAG	141	18	62.145	61.111
						Product						130
2	CYP707A1	AT4G19230	Arabidopsis thaliana	ABA catabolism; 8'-hydroxylation of ABA	transcript increases in response to salt, osmotic, dehydration stress and ABA; stomatal closure of the cyp707a1 mutant was ABA hypersensitive when epidermal peel was treated with exogenous ABA	Forward Primer	CTTGACCATCCAGGTGAGC	2	19	62.035	57.895
						Probe	TCATCGGCGTCATCTTCGCC	63	20	66.429	60
						Reverse Primer	CCCAGATCGCCGACAAC	81	17	62.035	64.706
						Product						80
3	CYP707A3	AT5G45340	Arabidopsis thaliana	ABA catabolism; 8'-hydroxylation of ABA	cyp707a3 mutant exhibited high ABA levels even after transferring to high-humidity conditions	Forward Primer	TTGGTGGTGGTGGTGGA	50	17	63.092	58.824
						Probe	TGCGCTGTGATGTAGAAGCCCTTT	103	24	68.306	50
						Reverse Primer	GAGCCTTTGCGGCTAAACA	149	19	62.975	52.632
						Product						100
4	NCED	AT3G14440	Arabidopsis thaliana	ABA biosynthesis key enzyme	overexpressor: improved drought tolerance; antisense: drought-sensitive phenotype	Forward Primer	CATAATAACAGTCCACCCAGAGAG	15	24	62.1	45.833
						Probe	TCCTTTGTGGTCGATGTGCCAGAC	73	24	68.2	54.167
						Reverse Primer	GCATGTCTCATCCTTTGTGTTG	120	22	61.975	45.455
						Product						106
	Ion and osmotic homeostasis
1	ABCG40	AT1G15520	Arabidopsis thaliana	ABC-transporter, ABA import	knockout: upregulation of ABA responsive genes is delayed, stomata close more slowly	Forward Primer	CCGGTCATTTGCTACTCCATTA	1	22	62.251	45.455
						Probe	AGCGAGCTAGCGGACAGCAAT	65	21	68.071	57.143
						Reverse Primer	ATCGACGACGACACGAAAC	105	19	62.071	52.632
						Product						105
2	ABO1/ELO1	AT5G13680	Arabidopsis thaliana	subunit of Elongator, a multifunctional complex with roles in transcription elongation, secretion and tRNA modification	abo1 = ABA overly sensitive, drought resistant phenotype, ABA-induced stomatal closing is enhanced	Forward Primer	CATAATAACAGTCCACCCAGAGAG	15	24	62.1	45.833
						Probe	TCCTTTGTGGTCGATGTGCCAGAC	73	24	68.2	54.167
						Reverse Primer	GCATGTCTCATCCTTTGTGTTG	120	22	61.975	45.455
						Product						106
3	ATHB6	AT2G22430	Arabidopsis thaliana	homeodomain protein, target of ABI1	overexpression: ABA insensitivity; water loss in leaves from overexpressing lines increased	Forward Primer	AGATCGCCTTCTTCTTCGAG	1	20	61.261	50
						Probe	CCCGATCCGCGTCAACTTCTTCTT	44	24	68.115	54.167
						Reverse Primer	CCGATGGCCAGGAACAG	103	17	61.848	64.706
						Product						103
4	AtrbohF	AT1G64060	Arabidopsis thaliana	NADPH oxidase catalytical subunit	atrbohD/F double mutant: ABA induced stomatal closing is impaired	Forward Primer	CCGTTCCTGGTGAGCCA	17	17	63.57	64.706
						Probe	ACCACCACCACCACCACTACTACT	52	24	68.403	54.167
						Reverse Primer	CGCATTAATTGTGTGTTGATAGCC	116	24	62.801	41.667
						Product						100
5	BnPIP1	AT3G53420	Brassica napus	PIP	overexpression in tobacco: increased tolerance to water stress; antisense: decreased tolerance	Forward Primer	GGATGTGAACACTGAGGTAGTC	72	22	61.893	50
						Probe	TGATGTGATGGAGAAAGGGTGCCT	106	24	67.643	50
						Reverse Primer	CTTGCTGGTGCTTTGTGTTT	151	20	62.01	45
						Product						80
6	DSM2	LOC_Os03g03370	Oryza sativa	put. beta-carotene hydroxylase, ABA biosynthesis	mutant: decreased drought resistance	Forward Primer	GAGAAGACGGTGTAGATGAGGA	49	22	62.573	50
						Probe	AACTTGCTCGCCTCTGGCTACTC	134	23	67.788	56.522
						Reverse Primer	CAAGGCGTTATGCACCTACTT	177	21	62.678	47.619
						Product						129
7	LHCB6	AT1G15820	Arabidopsis thaliana	light harvesting chlorophyll a/b binding protein	mutant: reduced resposiveness to ABA-dependent stomatal movement, decreased drought tolerance; overexpression: stomatal sensitivity to ABA is enhanced	Forward Primer	CTAGATGTACAGTAACTACCTCCTTTG	19	27	62.124	40.741
						Probe	AAGAAGAAGGCGGGATGGAATGGG	69	24	68.176	54.167
						Reverse Primer	CCTCCCTCCTATTCTCGGTTAT	115	22	62.366	50
						Product						97
8	MRP4	AT2G47800	Arabidopsis thaliana	multidrug resistance-associated protein, ABC transporter	knockout: increased stomatal aperture, increased water loss	Forward Primer	CCTCATCTCCTGCTTCGTTT	5	20	61.863	50
						Probe	TTTGGTTCATCTCTGGCGTCGGT	27	23	67.99	52.174
						Reverse Primer	CGACGACGACAACATCATCT	117	20	61.934	50
						Product						113
9	OsPIP1-1	LOC_Os02g44630	Oryza sativa	aquaporin	expression in arabidopsis: enhanced tolerance to salt and drought	Forward Primer	CTGCATTCTTCTTGTGCCATAG	11	22	61.571	45.455
						Probe	CGAGCAGCATCGCATACCTCTTCA	46	24	67.956	54.167
						Reverse Primer	ATGGCCTCTGGGATGTAATG	94	20	61.607	50
						Product						84
10	OST1/SRK2E	AT4G33950	Arabidopsis thaliana	Kinase-like (open stomata 1), activated by ABA, activates SLAC1	ABA-induced stomatal closure is impaired in ost1	Forward Primer	CGAGATCATCGGCACCTTC	13	19	61.997	57.895
						Probe	TCCTCGTCTACACCGTCTTCTCCG	33	24	67.979	58.333
						Reverse Primer	CGTGGAAGTCATGGGCATT	92	19	62.534	52.632
						Product						80
11	OST2	AT2G18960	Arabidopsis thaliana	plasma membrane proton ATPase	mutant: reduced ability to close stomata in response to drought; downregulated during drought	Forward Primer	GACGAACGCCAAACACATTTA	4	21	61.719	42.857
						Probe	CCTTCTGTTCAGAGAATACGAGAAGGCC	53	28	67.43	50
						Reverse Primer	TGGAGAGGGAAATTTCTGAGATTAG	90	25	62.153	40
						Product						87
12	PEPCK	AT4G37870	Arabidopsis thaliana	PEP carboxykinase	isoform that is specifically expressed in GCs; knockout: reduced drought tolerance	Forward Primer	ACAGTAAGAGTCTTGCGGAAAT	4	22	62.041	40.909
						Probe	TTGGTTCATCAGGGTCCTCAAAGGG	29	25	67.861	52
						Reverse Primer	TGGTCATGTGGAGTAACTTTGT	98	22	62.02	40.909
						Product						95
13	PIP1;4	AT4G00430	Arabidopsis thaliana	PIP	overexpression: rapid water loss under dehydration stress	Forward Primer	TCCTCGTCTACACCGTCTTC	83	20	62.483	55
						Probe	AAGCGCAATGCCCATGACTTCC	118	22	67.741	54.545
						Reverse Primer	CAATAGGCGGTGGTGTTGAT	178	20	62.501	50
						Product						96
14	PIP2;5	AT3G54820	Arabidopsis thaliana	PIP	overexpression: rapid water loss under dehydration stress	Forward Primer	CGACGAGGTTGGTCATGTT	71	19	61.995	52.632
						Probe	ATGCTCTTCAACCTCGGTCTCACC	128	24	67.604	54.167
						Reverse Primer	GATGGTCTTCACCACCTTCTAC	150	22	61.957	50
						Product						80
15	RWC3	LOC_Os02g57720	Oryza sativa	aquaporin	overexpression: higher root osmotic hydraulic conductivity	Forward Primer	GGATACAGAGCGGAAAGATTCA	14	22	61.965	45.455
						Probe	ACTGTTTGGCAGGGAGATGGACAG	45	24	67.981	54.167
						Reverse Primer	CATCTCCAGGTCTTTCTTCAGAG	123	23	61.978	47.826
						Product						110
16	SLAC1	AT1G12480	Arabidopsis thaliana	slow anion channel 1	slac1: higher stomatal conductance than wild type, increased water loss	Forward Primer	TCGCTTCGGATCCTCCAT	1	18	62.505	55.556
						Probe	CCTGCTCTGTGGTCGTCATTGTTGT	33	25	68.339	52
						Reverse Primer	CAGCCTCGCCAGAAAGAC	101	18	62.253	61.111
						Product						101
	TFs mediated response
1	ADAP	AT1G16060	Arabidopsis thaliana	ARIA-interacting, AP2 domain	pos. Regulator of ABA; ko seedlings: more sensitive to drought	Forward Primer	TCTACAACTCGGTCAGTTAGGG	8	22	62.795	50
						Probe	TAGACGATACGACTACCGCCGC	36	22	66.824	59.091
						Reverse Primer	TCGTGTACGACGAGAAGCA	87	19	62.841	52.632
						Product						80
2	AlSAP	LOC_Os07g07350	Aeluropus littoralis	A20/AN1 zinc-finger protein	expression in tobacco: drough, salt, freezing, heat tolerance	Forward Primer	TGAGCCGGATCATGAAGAAG	34	20	61.657	50
						Probe	CAAGATCTCCAAGGACGCCAAGGA	71	24	67.688	54.167
						Reverse Primer	CCGGTGATGAAGGAGATGAA	139	20	61.37	50
						Product						106
3	AREB1	AT1G45249	Arabidopsis thaliana	bZIP TF, ABRE binding	needs ABA-dependent phosphorylation for activation; phosphomimicking variant overexpressed: expression of ABA-inducible genes w/o ABA treatment	Forward Primer	GACGAACGCCAAACACATTTA	4	21	61.719	42.857
						Probe	CCTTCTGTTCAGAGAATACGAGAAGGCC	53	28	67.43	50
						Reverse Primer	TGGAGAGGGAAATTTCTGAGATTAG	90	25	62.153	40
						Product						87
4	AtNF-YB1	AT2G38880	Arabidopsis thaliana	plant transcription factor, nuclear factor Y family protein	increased expression level: improved performance under drought conditions	Forward Primer	TTCTTCTTGAGGTGGGTGTTC	11	21	62.052	47.619
						Probe	TAGTTCTTGATGTCGTTGTCCGTGCG	35	26	68.084	50
						Reverse Primer	GGCGATTGCGTCCTACC	85	17	62.095	64.706
						Product						75
5	FAR1	AT4G15090	Arabidopsis thaliana	FAR-RED IMPAIRED RESPONSE1, key positive transcription factors in the phytochrome A pathway	fhy3 and far1 mutants have wider stomata, lose water faster, and are more sensitive to drought than the wild type.	Forward Primer	CAGCTTCTTCAGGAGAGTTGTAAG	16	24	62.609	45.833
						Probe	TACCAAGCCAAACACGAGCACCTT	40	24	68.46	50
						Reverse Primer	GGGTAAATGGGCTGCTGAAT	98	20	62.679	50
						Product						83
6	HSFA1b	AT5G16820	Arabidopsis thaliana	Heat shock transcription factorincreased HSFA1b expression showed increased water productivity and harvest index under water-replete and water-limiting conditions		Forward Primer	CTACAGGTGCACGCACAA	10	18	62.282	55.556
						Probe	AGGTCCAGACCTCCGACGACAA	57	22	68.505	59.091
						Reverse Primer	CGAAGTAGCTGATGACGAACTC	107	22	62.287	50
						Product						98
7	MYB60	AT1G08810	Arabidopsis thaliana	R2R3-MYB	expression downregulated under dehydration; guard cell-specifically expressed; knockout: water loss under drought is limited; enhanced drought tolerance	Forward Primer	CTTGCAGTTAGGACACGAGTAG	5	22	62.057	50
						Probe	TCCCTGTTGTTGTTGTTGCTGCTG	48	24	67.721	50
						Reverse Primer	ATTCGCGGCAAGAGCAA	103	17	62.337	52.941
						Product						99
8	MYB61	AT1G09540	Arabidopsis thaliana	R2R3-MYB	specifically expressed guard cells; overexpression: decreased stomatal aperture	Forward Primer	CTCTGACGGTTGGAGTAAGATTAT	21	24	61.784	41.667
						Probe	AGTGGCGGTCCCTAAACTTGTAC	76	23	65.938	52.174
						Reverse Primer	TTGGGACCTAGATAACACAACC	120	22	61.69	45.455
						Product						100
9	OsbZIP23	LOC_Os02g52780	Oryza sativa	bZIP transcription factor	overexpressor: improved tolerance to drought andand high-salinity stress	Forward Primer	GGGAGGGAAGAACCACTTAAC	19	21	61.993	52.381
						Probe	AGAAGCTCAACCAGCGGTTCTACG	68	24	67.864	54.167
						Reverse Primer	GATATGTTTGGCACAACTGCTC	119	22	62.022	45.455
						Product						101
10	OsDERF1	LOC_Os08g35240	Oryza sativa	drought responsive ethylene response factor (ERF)	knockdown: enhanced tolerance to drought; overexpressor: reduced tolerance	Forward Primer	CACCGACAGCGAGGAGA	164	17	62.75	64.706
						Probe	TGAGAACTCGCCGTTCGAGCTG	194	22	67.949	59.091
						Reverse Primer	CAAGCTCGCGTAGTACAAGTC	260	21	62.499	52.381
						Product						97
11	OsDREB2A	LOC_Os01g07120	Oryza sativa	homolog to arabidopsis DREB2A	expression induced after dehydration; stress-inducible expression in rice variety: improved performance under severe drought	Forward Primer	GCTGGTGATGAAGGAGATGAA	5	21	61.961	47.619
						Probe	TCCTTGGCGATCTTCCCGTTGG	60	22	68.177	59.091
						Reverse Primer	ATCATGAAGAAGGCCATCCC	103	20	61.893	50
						Product						99
12	SNAC1	LOC_Os03g60080	Oryza sativa	stress-responsive NAC1	overexpression in rice: drought tolerance is enhanced	Forward Primer	GAGAAGTTGTTGTGCTTGAAGTG	34	23	62.289	43.478
						Probe	CCCAAACCACGAAGCTGTTGTTGG	92	24	67.941	54.167
						Reverse Primer	CCTGACCAAGACCTACGAAATG	180	22	62.431	50
						Product						147
	Molecular adaptation
1	AP37	LOC_Os01g58420	Oryza sativa	AP2 domain TF	overexpression: enhanced drought tolerance	Forward Primer	CGAGATCATCGGCACCTTC	13	19	61.997	57.895
						Probe	TCCTCGTCTACACCGTCTTCTCCG	33	24	67.979	58.333
						Reverse Primer	CGTGGAAGTCATGGGCATT	92	19	62.534	52.632
						Product						80
2	AVP1	AT1G15690	Arabidopsis thaliana	vacuolar membrane H+-Pyrophosphatase	overexpressor: more tolerant to drought and salt stress	Forward Primer	TCTACAACTCGGTCAGTTAGGG	8	22	62.795	50
						Probe	TAGACGATACGACTACCGCCGC	36	22	66.824	59.091
						Reverse Primer	TCGTGTACGACGAGAAGCA	87	19	62.841	52.632
						Product						80
3	CDPK7	LOC_Os03g03660	Oryza sativa	calcium-dependent protein kinase	overexpression: enhanced induction of stress-responsive genes; extent of tolerance correlates with level of OsCDPK7	Forward Primer	GGGAGGGAAGAACCACTTAAC	19	21	61.993	52.381
						Probe	AGAAGCTCAACCAGCGGTTCTACG	68	24	67.864	54.167
						Reverse Primer	GATATGTTTGGCACAACTGCTC	119	22	62.022	45.455
						Product						101
4	CIPK15	LOC_Os11g02240	Oryza sativa	calcineurin B-like protein-interacting protein kinase	overexpression: improved tolerance to drought, cold and salt stress	Forward Primer	GCCGTGCTCCATGTACTC	640	18	62.006	61.111
						Probe	TCAGGCTCTTCGGCTTCTGCTTC	707	23	68.017	56.522
						Reverse Primer	CACCAGCCACATCAACCT	727	18	61.913	55.556
						Product						88
5	FSPD1	LOC_Os07g22600	Cucurbita ficifolia	spermidin synthase	expression in AT: enhanced tolerance to multiple environmentalstresses	Forward Primer	GTGATGCACAGAGACCTCAA	367	20	61.783	50
						Probe	AAAGGAGGACGCGCCGTTGAA	414	21	68.667	57.143
						Reverse Primer	GAAGAATATGGAAAGCCCGAAATC	465	24	62.002	41.667
						Product						99
6	MYC2	AT1G32640	Arabidopsis thaliana	transcriptional activator of ABA signaling	overexpressor: improved stress tolerance	Forward Primer	GCTGCTGGCCGTAGTAGT	25	18	63.429	61.111
						Probe	TACTACCACCACAGCAACAGCAGC	97	24	68.2	54.167
						Reverse Primer	AGACCAACGCCTCCTACAA	117	19	62.88	52.632
						Product						93
7	OsbZIP71	LOC_Os09g13570	Oryza sativa	bZIP transcription factor	OsbZIP71 overexpressing (p35S::OsbZIP71) rice significantly improved tolerance to drought, salt and PEG osmotic stresses	Forward Primer	CTGCCAACACATCCATCAAAG	568	21	61.758	47.619
						Probe	TTTACCAGCACCACTCACACCCAT	593	24	67.966	50
						Reverse Primer	GGCATACTGGAGGACAGATTAG	691	22	61.613	50
						Product						124
8	OsbZIP72	LOC_Os09g28310	Oryza sativa	bZIP transcription factor	overexpressor: ABAhypersensitive, enhanced drought tolerance	Forward Primer	GGCTCAGCCAATTCTGTCTAT	394	21	62.038	47.619
						Probe	TTGAGCTACCATGCCTGACATGCA	436	24	68.198	50
						Reverse Primer	GAGCAAAGCATGAACCCAATC	499	21	62.07	47.619
						Product						106
9	OsDREB1A	LOC_Os09g35030	Oryza sativa	transcription factor (dehydration responsive element binding)	transgenic rice: improved drought, high-salt and cold stress tolerance	Forward Primer	CATCATGTCGTGAAACAGGTAAAG	571	24	61.986	41.667
						Probe	AGCTGAAGGACCAGAAGAAGCAGC	596	24	68.095	54.167
						Reverse Primer	TGGGTCTGGAGAACAGAGT	692	19	61.993	52.632
						Product						122
10	OsiSAP8	LOC_Os06g41010	Oryza sativa	Stress associated protein gene family, zinc finger domain	overexpression in tobacco and rice: tolerance to cold, salt and drought	Forward Primer	CACCGACAGCGAGGAGA	164	17	62.75	64.706
						Probe	TGAGAACTCGCCGTTCGAGCTG	194	22	67.949	59.091
						Reverse Primer	CAAGCTCGCGTAGTACAAGTC	260	21	62.499	52.381
						Product						97
11	OsMSR2	LOC_Os01g72530	Oryza sativa	calmodulin-like gene	expression in Ath: tolerance to salt and drought	Forward Primer	GACTGTGTGCATCACGCTA	19	19	61.998	52.632
						Probe	TGTAGAGGTCGGGAGTATTTCAAGA	38	25	64.59	44
						Reverse Primer	TCCAAGGTCATTACATCAAGTT	93	22	60.094	36.364
						Product						75
12	OsPIP2-2	LOC_Os02g41860	Oryza sativa	aquaporin	expression in arabidopsis: enhanced tolerance to salt and drought	Forward Primer	CATAATAACAGTCCACCCAGAGAG	15	24	62.1	45.833
						Probe	TCCTTTGTGGTCGATGTGCCAGAC	73	24	68.2	54.167
						Reverse Primer	GCATGTCTCATCCTTTGTGTTG	120	22	61.975	45.455
						Product						106
13	OsPUP7	LOC_Os05g48300	Oryza sativa	PUP(purine permease)-type cytokinin transporter gene	The mutant also showed increased sensitivity to drought and salt stresses and treatments with kinetin and abscisic acid	Forward Primer	TGAGCCGGATCATGAAGAAG	34	20	61.657	50
						Probe	CAAGATCTCCAAGGACGCCAAGGA	71	24	67.688	54.167
						Reverse Primer	CCGGTGATGAAGGAGATGAA	139	20	61.37	50
						Product						106
14	OsWRKY45	LOC_Os05g25770	Oryza sativa	WRKY type TF	expression in Ath:enhanced tolerance to drought and biotic stress	Forward Primer	GGATGGACCGCAAGTACC	24	18	61.775	61.111
						Probe	AGCAGATGAAGCGGTCCTTCCC	116	22	68.019	59.091
						Reverse Primer	TACACGAGCGTCTTCTTGTTC	156	21	62.123	47.619
						Product						133
15	PFA-DSP1	LOC_Os09g05020	Oryza sativa	plant and fungi atypical dual-specifity phosphatase	expression induced by drought, overexpression in rice/tobacco: increased sensitivity to drought	Forward Primer	AAGTGCTACAGGGACTTCATC	140	21	61.629	47.619
						Probe	AGCATCTTCTTCCGTGGAGCCAAT	205	24	68.023	50
						Reverse Primer	GGCGCATCATCTTGCTTTAC	255	20	61.761	50
						Product						116
16	SHINE1 (SHN1/WIN1)	AT1G15360	Arabidopsis thaliana	AP2/EREBP transcription factor, wax production	overexpressor; increased cuticular wax levels; drought tolerance and recovery	Forward Primer	CCGGTCATTTGCTACTCCATTA	1	22	62.251	45.455
						Probe	AGCGAGCTAGCGGACAGCAAT	65	21	68.071	57.143
						Reverse Primer	ATCGACGACGACACGAAAC	105	19	62.071	52.632
						Product						105
	Physiological adaption
1	AtrbohD	AT5G47910	Arabidopsis thaliana	NADPH oxidase catalytical subunit	atrbohD/F double mutant: ABA induced stomatal closing is impaired	Forward Primer	CTGCATTCTTCTTGTGCCATAG	11	22	61.571	45.455
						Probe	CGAGCAGCATCGCATACCTCTTCA	46	24	67.956	54.167
						Reverse Primer	ATGGCCTCTGGGATGTAATG	94	20	61.607	50
						Product						84
2	EDT1/HDG11	AT1G73360	Arabidopsis thaliana	enhanced drought tolerance1, HD START TF	T-DNA activation tagged mutant: enhanced drought tolerance, more extensive root system, deeper roots more lateral roots	Forward Primer	CCAAGTCTTAGCGGACTTCATC	24	22	62.437	50
						Probe	TGGACTTCACCAAGCAGTGTTACCA	52	25	67.811	48
						Reverse Primer	GTCACATCTGATCTCCCAAACC	117	22	62.525	50
						Product						94
3	GPA1	AT2G26300	Arabidopsis thaliana	alpha subunit of heterotrimeric GTP-binding protein	null mutant: ABA hypersensitivity; gpa1 stomata are hyposensitive to ABA in ABA inhibition of stomatal opening	Forward Primer	AGATCGCCTTCTTCTTCGAG	1	20	61.261	50
						Probe	CCCGATCCGCGTCAACTTCTTCTT	44	24	68.115	54.167
						Reverse Primer	CCGATGGCCAGGAACAG	103	17	61.848	64.706
						Product						103
4	HAB1	AT1G72770	Arabidopsis thaliana	PP2C	mutant: ABA hypersensitive; hab1G246D mutant is unable to close their stomata to limit water loss in response to ABA synthesized during a drought stress	Forward Primer	CCGTTCCTGGTGAGCCA	17	17	63.57	64.706
						Probe	ACCACCACCACCACCACTACTACT	52	24	68.403	54.167
						Reverse Primer	CGCATTAATTGTGTGTTGATAGCC	116	24	62.801	41.667
						Product						100
5	KAT2	AT4G18290	Arabidopsis thaliana	K+ channel, inward rectifying	plants expressing a dominant negative (domneg) kat2 construct in the kat2-1 knockout background display decreased transpirational water loss during the light period when compared with WT plants	Forward Primer	CGACGAGGTTGGTCATGTT	71	19	61.995	52.632
						Probe	ATGCTCTTCAACCTCGGTCTCACC	128	24	67.604	54.167
						Reverse Primer	GATGGTCTTCACCACCTTCTAC	150	22	61.957	50
						Product						80
	Signal transduction
1	ABI1	AT4G26080	Arabidopsis thaliana	PP2C	ABA insensitive mutant: wilting and witherung under water stress condition	Forward Primer	CTCCAACATTTGCCACGTAAAG	25	22	62.174	45.455
						Probe	TGCTGTTGATGCAGTTGATCCGTCA	65	25	68.409	48
						Reverse Primer	TCAGAGTTCTTGGATGCTGAAA	127	22	62.049	40.909
						Product						103
2	ABI2	AT5G57050	Arabidopsis thaliana	PP2C	ABA insensitive	Forward Primer	GCAGAGCAGTTGTGAATGTTG	176	21	62.123	47.619
						Probe	TCATGGGAGTGATGCACCGTGATT	212	24	67.975	50
						Reverse Primer	CATTCTCCTCCTTGGTTGCT	277	20	61.95	50
						Product						102
3	AHK1	AT2G17820	Arabidopsis thaliana	histidine kinase	overexpression: drought tolerance	Forward Primer	GAACTTCGTAAGACTGGGAACC	5	22	62.345	50
						Probe	AGCCGAGCCAACATACCGAAGAAA	29	24	68.047	50
						Reverse Primer	CCGAACCAATCCAAACCAAAC	83	21	62.201	47.619
						Product						79
4	CIPK03	LOC_Os07g48760	Oryza sativa	calcineurin B-like protein-interacting protein kinase	overexpression: improved tolerance to drought, cold and salt stress	Forward Primer	GCCGTGCTCCATGTACTC	640	18	62.006	61.111
						Probe	TCAGGCTCTTCGGCTTCTGCTTC	707	23	68.017	56.522
						Reverse Primer	CACCAGCCACATCAACCT	727	18	61.913	55.556
						Product						88
5	CIPK12	LOC_Os01g55450	Oryza sativa	calcineurin B-like protein-interacting protein kinase	overexpression: improved tolerance to drought, cold and salt stress	Forward Primer	CTCACCAGCAAGGCAGATAG	93	20	62.039	55
						Probe	AGGACATCCGCAGGGAGATTCAGATA	115	26	68.121	50
						Reverse Primer	CCACATGCACATTGCTCTTATC	216	22	61.862	45.455
						Product						124
6	CML9	AT3G51920	Arabidopsis thaliana	calmodulin-like protein	knockout: enhanced drought and salt tolerance	Forward Primer	TCTTGCGGAAATTCTTTGGTTC	2	22	61.886	40.909
						Probe	CAGGGTCCTCAAAGGGATAAGCCC	26	24	67.748	58.333
						Reverse Primer	TGATGTTTGGTCATGTGGAGTA	93	22	61.829	40.909
						Product						92
7	CPK21	AT4G04720	Arabidopsis thaliana	calcium-dependent protein kinaseactivated by hyperosmotic stress; cpk21 is more tolerant to hyperosmotic stress		Forward Primer	GGTTGTTGACGTCTGTTCTTG	1	21	61.452	47.619
						Probe	TGGAGCAACCCTTTATATGATGCTGGT	22	27	67.829	44.444
						Reverse Primer	CCTGAAATTGTTTGGCTCATCT	94	22	61.511	40.909
						Product						94
8	CPK23	AT4G04740	Arabidopsis thaliana	calcium-dependent protein kinasemutant: enhanced tolerance to drought and salt stress		Forward Primer	ACAGTAAGAGTCTTGCGGAAAT	4	22	62.041	40.909
						Probe	TTGGTTCATCAGGGTCCTCAAAGGG	29	25	67.861	52
						Reverse Primer	TGGTCATGTGGAGTAACTTTGT	98	22	62.02	40.909
						Product						95
9	GbRLK	LOC_Os04g56130	Gossypium barbadense	Receptor-like kinase	constitutive overexpression of GbRLK exhibited a reduced rate of water loss in leaves in vitro, along with improved salinity and drought tolerance and increased sensitivity to ABA	Forward Primer	ATGTCGCACCGGAAGTTATC	422	20	62.139	50
						Probe	AGGTTATGACGGTGCAAAGGCTGA	450	24	68.107	50
						Reverse Primer	GTACCCAGCAAGTAGCACAA	519	20	62.075	50
						Product						98
10	RGS1	AT3G26090	Arabidopsis thaliana	regulator of G-protein signalingoverexpression: increased drought tolerance		Forward Primer	GAGGCCCAGCTTCTTGAG	25	18	61.779	61.111
						Probe	ACGTCGAACACCTTGAAGGCCTC	86	23	68.112	56.522
						Reverse Primer	GGAGGAGGAGGAGGAGATG	130	19	61.921	63.158
						Product						106
11	SRK2C	AT1G78290	Arabidopsis thaliana	SNF1-related protein kinase 2, osmotic-stress-activated protein kinase	knockout: drought hypersensitivity in roots; overexpressor: higher drought tolerance	Forward Primer	CTCTCTTGGCTTTGAATGTGC	1	21	61.7	47.619
						Probe	AGGTGATGAGGAGATGGCTGAGGA	22	24	68.151	54.167
						Reverse Primer	GGTTCTCTCCATCATCATCTCC	95	22	61.639	50
						Product						95
	Detoxification
1	ERD1	AT5G51070	Arabidopsis thaliana	chloroplast-targeted Clp protease reg SU	induction of ERD1 requires over-expression of both ZFHD1 and NAC; significantly improved drought tolerance	Forward Primer	AGCTTAGAAAGCGTGTCATAGG	117	22	62.154	45.455
						Probe	ACGTGTTGGCCTGAATGATCCTGA	184	24	67.912	50
						Reverse Primer	CGGTTGGGCCACAGAATAA	245	19	62.209	52.632
						Product						129
2	GolS1	AT2G47180	Arabidopsis thaliana	Galactinol Synthase, catalyzes the first step in the biosynthesis of Raffinose Family Oligosaccharides (RFOs) from UDP-galactose	expression induced by drought and high-salinity stress	Forward Primer	GATGCGGAGCTTAGAGTAGTTG	10	22	62.194	50
						Probe	AGTCCTTGCCAAACTTCGTCTGGT	42	24	68.019	50
						Reverse Primer	GGAGATCGAGCCCGTGTA	94	18	62.518	61.111
						Product						85
3	GolS2	AT1G56600	Arabidopsis thaliana	Galactinol Synthase, catalyzes the first step in the biosynthesis of Raffinose Family Oligosaccharides (RFOs) from UDP-galactose	Overexpression of AtGolS2 in transgenic Arabidopsis caused an increase in endogenous galactinol and raffinose, and showed reduced transpiration from leaves to improve drought tolerance	Forward Primer	AACAGCTCGTCGATGTTCTC	184	20	61.957	50
						Probe	ATGTCAGCGTCCAGGTACACCATC	214	24	67.629	54.167
						Reverse Primer	TATTGGTGCAGTTCGTGGAG	265	20	62.078	50
						Product						82
4	MYB4	LOC_Os01g50110	Oryza sativa	MYB TF	overexpression in AT: accumulation of compatible solutes; drought tolerance	Forward Primer	AACAGCTCGTCGATGTTCTC	184	20	61.957	50
						Probe	ATGTCAGCGTCCAGGTACACCATC	214	24	67.629	54.167
						Reverse Primer	TATTGGTGCAGTTCGTGGAG	265	20	62.078	50
						Product						82
5	P5CS1	AT2G39800	Arabidopsis thaliana	Pyrroline-5-Carboxylate Synthase; glutamtate --> proline	expression induced upon ABA; P5CS1 also plays a key role in drought-induced accumulation of proline	Forward Primer	CACTTGGTGGGCCACTATAAA	45	21	62.234	47.619
						Probe	TCATGCTTAGCGATGTGGAGGGAC	89	24	67.692	54.167
						Reverse Primer	CTGTTGGCAGCAGAACTTAATG	123	22	61.975	45.455
						Product						79
6	TPS1	AT1G78580	Arabidopsis thaliana	trehalose-6-phosphate synthase	expression in tobacco: increased drought tolerance	Forward Primer	AAGGACCATGACAGCAATATGA	278	22	61.996	40.909
						Probe	TCTGATGACGGGAATGGTGTGTGC	339	24	68.262	54.167
						Reverse Primer	AGAGCGAAGCAGCTCTAAAC	382	20	62.053	50
						Product						105

## Sheet: Sheet3
Supplementary Table 3: Insilico analysis results
Protein Properties							Gene Organization
gene	Molecular weight	Residues	Average Residue Weight	Charge	Isoelectric Point	transmembrane protein	No of Introns	No of Exons	CDS	Average prediction score
AAO3	134265	1216	110.415	1.5	6.6121	15	3	3	761	0.84
ABCC4	169080	1516	111.53	17	7.653	13	5	8	400	0.97
ABCG40	161017	1423	113.154	14.5	8.158		5	11	541	0.84
ABF2	38993.4	372	104.821	3	9.2823		2	8	400	0.84
ABI1	47505.9	434	109.461	-2.5	5.9771		5	2	474	0.84
ADAP	42981.9	392	109.648	12	9.4373		3	4	464	1
AHK1	135449	1207	112.22	3.5	6.7369	2	1	11	702	.
ANN1	36203.6	317	114.207	-9.5	5.0178		0	3	400	.
AP2	36528.6	338	108.073	-13.5	4.5185		1	4	464	1
ATHB-6	35017.6	311	112.597	-19	4.4705		2	1	412	1
AtNF-YB1	16896.4	153	110.434	-2.5	5.0095		3	6	834	0.92
AVP1	67706.7	642	105.462	-9	4.795	12	3	2	966	.
BGLU18	60459.3	528	114.506	8	7.1925	1	1	3	720	1
BnPIP1	28656.2	267	107.326	4	8.1014	5	1	12	474	1
bZIP	39917.2	376	106.163	3	9.4251		4	11	505	.
BZIP23	38099.5	357	106.721	7	9.7495		2	11	863	1
CDPK7	63863.9	564	113.234	-7.5	5.8809		3	7	818	1
CHLOROPHYLL	27522.5	258	106.676	1	7.2038		4	2	518	.
CIPK12	59807.7	540	110.755	8	8.153		4	10	412	0.63
CLPD	103235	945	109.243	-4	6.1029		3	5	1022	0.78
CML31	16460.4	151	109.009	-18.5	3.9454		3	2	855	1
CML9	17036.2	151	112.822	-18	3.9551		5	10	524	1
CPK21	59894.5	531	112.796	1	6.624		4	8	541	1
CPK7	61152.6	542	112.828	-10	5.583		2	5	834	0.99
CPuORF2	17147.2	153	112.073	4.5	8.8939		1	8	474	1
CYP707A1	55334	484	114.326	15	9.0421	1	4	4	879	.
CYP707A3	52366.6	463	113.103	14	9.2087	1	4	6	761	1
DREB1A	25390.1	238	106.681	-6	4.8431		3	1	785	1
EDT1_HDG11	35030.6	315	111.208	6	7.4882		4	10	547	1
ELP1	146626	1319	111.165	-31	4.9145		4	8	463	.
ERF	24270.5	235	103.279	7.5	9.9017		3	10	393	1
FAR1	95449.1	827	115.416	1.5	6.6025		1	9	632	0.73
GolS1	39595.8	344	115.104	-3.5	5.4812		2	5	572	.
GOLS2	39595.8	344	115.104	-3.5	5.4812		4	8	464	0.73
GolS2	38515.3	335	114.971	-4	5.6441		5	3	756	0.73
GPA1	44545.9	383	116.308	-1.5	6.2037		5	11	572	0.15
GTG1	38310.7	339	113.011	3.5	7.7334	5	4	8	412	.
GTG2	36762.1	323	113.815	3.5	7.7348	5	3	8	863	0.86
HA1	96858.3	885	109.444	5.5	7.0884	8	2	5	835	0.73
HAB1	55744	511	109.088	-26.5	4.4729		1	2	1039	0.78
HDG11	79120.2	722	109.585	2.5	6.678		3	4	835	1
HSFA1B	53576.4	481	111.386	-17	4.5193		5	8	835	.
KAT2	81525.3	708	115.149	8.5	7.3764	5	0	4	530	.
Lhcb6	27522.5	258	106.676	1	7.2038		5	9	518	1
LOC_Os03g03370	28409	262	108.431	42	12.699	1	4	2	464	1
MYB60	32017.3	280	114.347	-3	6.1394		1	10	814	0.98
MYC2	67949.8	623	109.069	-10.5	5.0245		3	11	761	.
NAC002	35177.8	316	111.322	2	7.0546		4	2	1039	1
NCED3	65856.7	599	109.944	-2.5	6.2928		4	7	514	1
NFYB1	15180.9	141	107.666	-5	4.5964		1	8	532	.
OST1	39185.8	345	113.582	-3	6.0851		2	4	1014	1
OST2	29666.3	262	113.23	10	9.9505	4	5	9	266	1
P5CS1	66759.3	614	108.728	-7	5.7523		4	4	384	.
P5CSA	77701.8	717	108.371	-3	6.2169		5	11	400	.
PCK1	73405.1	671	109.397	6.5	7.0557		5	6	834	1
PEPCK	73405.1	671	109.397	6.5	7.0557		2	2	863	1
PIP1.4	30692.7	287	106.943	8.5	9.0228	6	3	11	879	1
PIP1-1	30759.7	289	106.435	8	9.0026	6	5	9	879	.
PYL9	20900.9	187	111.769	-1	6.2895		3	11	879	1
RBOHD	103909	921	112.822	32	9.6764	4	1	10	818	.
RBOHF	108418	944	114.85	30.5	9.54	7	5	6	800	.
RGS1	45991.3	399	115.266	15	9.0056	7	1	2	1068	1
RLCK	48580.8	447	108.682	1	6.6299	1	5	2	636	1
SAP8	18402.1	171	107.615	5.5	7.9453		1	8	359	.
SHINE1	15548.2	147	105.77	-3.5	4.7573		3	1	518	1
SLAC1	63235	556	113.732	20	9.5819	10	0	7	1039	1
SPDSYN1	35146	323	108.811	-7.5	5.0708		4	9	384	0.98
SRK2C	38249.7	343	111.515	-6.5	5.2846		4	10	572	.
SRK2E	41047.6	362	113.391	-16	4.6903		1	7	572	1
TPS1	105976	942	112.501	10.5	7.1387		2	4	541	0.86
WIN1	21696.3	199	109.027	1.5	7.2192		1	3	834	.
WRKY13	34257.6	316	108.41	-15.5	4.5569		1	8	761	0.86
Subcellular location of the proteins
subcellular location	count
Nuclear	23
Cytoplasmic	21
Plasmamembrane	17
Mitochondrial	3
Extracellular	0
Cytoskeletal	0
ER	0
Golgi	0
Lysosomal	0
Peroxisomal	0
Vacuole	0

## Sheet: Sheet4
Supplementary Table 4: Identified protein domains in pearl millet and their reference databases
Gene Name	Species	INTERPRO	PFAM	PROSITE	SMART	SUPFAM
ARIA-interacting double AP2 domain protein(ADAP)	Arabidopsis thaliana	IPR001471:AP2/ERF domain,IPR016177:DNA-binding, integrase-type,	PF00847:AP2 domain,	PS51032:PS51032,	SM00380:AP2,	SSF54171:DNA-binding domain,
Basic helix-loop-helix (bHLH) DNA-binding family protein(MYC2)	Arabidopsis thaliana	IPR011598:Myc-type, basic helix-loop-helix (bHLH) domain,IPR025610:Transcription factor MYC/MYB N-terminal,	PF00010:Helix-loop-helix DNA-binding domain,PF14215:bHLH-MYC and R2R3-MYB transcription factors N-terminal,	PS50888:PS50888,	SM00353:HLH,	SSF47459:HLH, helix-loop-helix DNA-binding domain,
Basic-leucine zipper (bZIP) transcription factor family protein(bZIP23)	Arabidopsis thaliana	IPR004827:Basic-leucine zipper domain,	PF07716:Basic region leucine zipper,	PS50217:PS50217,	SM00338:BRLZ,
CBL-interacting protein kinase 12(CIPK12)	Arabidopsis thaliana	IPR000719:Protein kinase, catalytic domain,IPR004041:NAF domain,IPR008271:Serine/threonine-protein kinase, active site,IPR011009:Protein kinase-like domain,IPR017441:Protein kinase, ATP binding site,IPR018451:NAF/FISL domain,IPR020636:Calcium/calmodulin-dependent/calcium-dependent protein kinase,	PF00069:Protein kinase domain,PF03822:NAF domain,	PS00107:PS00107,PS00108:PS00108,PS50011:PS50011,PS50816:PS50816,	SM00220:S_TKc,	SSF56112:Protein kinase-like (PK-like),
CBL-interacting protein kinase 15(CIPK15)	Arabidopsis thaliana	IPR000719:Protein kinase, catalytic domain,IPR004041:NAF domain,IPR008271:Serine/threonine-protein kinase, active site,IPR011009:Protein kinase-like domain,IPR017441:Protein kinase, ATP binding site,IPR018451:NAF/FISL domain,IPR020636:Calcium/calmodulin-dependent/calcium-dependent protein kinase,	PF00069:Protein kinase domain,PF03822:NAF domain,	PS00107:PS00107,PS00108:PS00108,PS50011:PS50011,PS50816:PS50816,	SM00220:S_TKc,	SSF56112:Protein kinase-like (PK-like),
Clp ATPase(ERD1)	Arabidopsis thaliana	IPR001270:Chaperonin ClpA/B,IPR003593:AAA+ ATPase domain,IPR003959:ATPase, AAA-type, core,IPR004176:Clp, N-terminal,IPR018368:Chaperonin ClpA/B, conserved site,IPR019489:Clp ATPase, C-terminal,IPR027417:P-loop containing nucleoside triphosphate hydrolase,	PF00004:ATPase family associated with various cellular activities (AAA),PF02861:Clp amino terminal domain,PF07724:AAA domain (Cdc48 subfamily),PF10431:C-terminal, D2-small domain, of ClpB protein ,	PS00870:PS00870,PS00871:PS00871,	SM00382:AAA,SM01086:SM01086,	SSF52540:P-loop containing nucleoside triphosphate hydrolases,SSF81923:Double Clp-N motif,
DRE-binding protein 2A(DREB2A)	Arabidopsis thaliana	IPR001471:AP2/ERF domain,IPR016177:DNA-binding, integrase-type,	PF00847:AP2 domain,	PS51032:PS51032,	SM00380:AP2,	SSF54171:DNA-binding domain,
FRS (FAR1 Related Sequences) transcription factor family(FAR1)	Arabidopsis thaliana	IPR004330:FAR1 DNA binding domain,IPR006564:Zinc finger, PMZ-type,IPR007527:Zinc finger, SWIM-type,IPR018289:MULE transposase domain,	PF03101:FAR1 DNA-binding domain,PF04434:SWIM zinc finger,PF10551:MULE transposase domain,	PS50966:PS50966,	SM00575:ZnF_PMZ,
GPCR-type G protein 1(GTG1)	Arabidopsis thaliana	IPR015672:GPCR 89-related,IPR022535:Golgi pH regulator, conserved domain,IPR025969:Abscisic acid G-protein coupled receptor-like domain,	PF12430:Abscisic acid G-protein coupled receptor ,PF12537:Protein of unknown function (DUF3735),	PS00107:PS00107,
GPCR-type G protein 2(GTG2)	Arabidopsis thaliana	IPR015672:GPCR 89-related,IPR022535:Golgi pH regulator, conserved domain,IPR025969:Abscisic acid G-protein coupled receptor-like domain,	PF12430:Abscisic acid G-protein coupled receptor ,PF12537:Protein of unknown function (DUF3735),	PS00107:PS00107,
HYPERSENSITIVE TO ABA1(HAB1)	Arabidopsis thaliana	IPR000222:Protein phosphatase 2C, manganese/magnesium aspartate binding site,IPR001932:Protein phosphatase 2C (PP2C)-like,IPR015655:Protein phosphatase 2C,	PF00481:Protein phosphatase 2C,	PS01032:PS01032,PS51746:PS51746,	SM00332:PP2Cc,	SSF81606:PP2C-like,
Inorganic H pyrophosphatase family protein(AVP1)	Arabidopsis thaliana	IPR004131:Pyrophosphate-energised proton pump,	PF03030:Inorganic H+ pyrophosphatase,
O-fucosyltransferase family protein(MSR2)	Arabidopsis thaliana	IPR019378:GDP-fucose protein O-fucosyltransferase,	PF10250:GDP-fucose protein O-fucosyltransferase,
Phosphotyrosine protein phosphatases superfamily protein(PFA-DSP1)	Arabidopsis thaliana	IPR004861:Protein-tyrosine phosphatase, SIW14-like,IPR016130:Protein-tyrosine phosphatase, active site,IPR020428:Protein-tyrosine phosphatase, dual specificity phosphatase, eukaryotic,	PF03162:Tyrosine phosphatase family,	PS00383:PS00383,		SSF52799:(Phosphotyrosine protein) phosphatases II,
Protein phosphatase 2C family protein(ABI1)	Arabidopsis thaliana	IPR000222:Protein phosphatase 2C, manganese/magnesium aspartate binding site,IPR001932:Protein phosphatase 2C (PP2C)-like,IPR015655:Protein phosphatase 2C,	PF00481:Protein phosphatase 2C,	PS01032:PS01032,PS51746:PS51746,	SM00332:PP2Cc,	SSF81606:PP2C-like,
Protein phosphatase 2C family protein(ABI2)	Arabidopsis thaliana	IPR000222:Protein phosphatase 2C, manganese/magnesium aspartate binding site,IPR001932:Protein phosphatase 2C (PP2C)-like,IPR015655:Protein phosphatase 2C,	PF00481:Protein phosphatase 2C,	PS01032:PS01032,PS51746:PS51746,	SM00332:PP2Cc,	SSF81606:PP2C-like,
REGULATOR OF G-PROTEIN SIGNALING 1(RGS1)	Arabidopsis thaliana	IPR016137:Regulator of G protein signalling superfamily,	PF00615:Regulator of G protein signaling domain,	PS50132:PS50132,	SM00315:RGS,	SSF48097:Regulator of G-protein signaling, RGS,
WRKY DNA-binding protein 45(WRKY45)	Arabidopsis thaliana	IPR003657:DNA-binding WRKY,	PF03106:WRKY DNA -binding domain,	PS50811:PS50811,	SM00774:WRKY,	SSF118290:WRKY DNA-binding domain,
abscisic aldehyde oxidase 3(AAO3)	Arabidopsis thaliana	IPR000674:Aldehyde oxidase/xanthine dehydrogenase, a/b hammerhead,IPR001041:2Fe-2S ferredoxin-type domain,IPR002346:Molybdopterin dehydrogenase, FAD-binding,IPR002888:[2Fe-2S]-binding,IPR005107:CO dehydrogenase flavoprotein, C-terminal,IPR006058:2Fe-2S ferredoxin, iron-sulphur binding site,IPR008274:Aldehyde oxidase/xanthine dehydrogenase, molybdopterin binding,IPR012675:Beta-grasp domain,IPR0161…	PF00111:2Fe-2S iron-sulfur cluster binding domain,PF00941:FAD binding domain in molybdopterin dehydrogenase,PF01315:Aldehyde oxidase and xanthine dehydrogenase, a/b hammerhead domain,PF01799:[2Fe-2S] binding domain,PF02738:Molybdopterin-binding domain of aldehyde dehydrogenase,PF03450:CO dehydrogenase flavoprotein C-terminal domain,	PS00197:PS00197,PS51085:PS51085,PS51387:PS51387,	SM01008:SM01008,SM01092:SM01092,	SSF47741:CO dehydrogenase ISP C-domain like,SSF54292:2Fe-2S ferredoxin-like,SSF54665:CO dehydrogenase molybdoprotein N-domain-like,SSF55447:CO dehydrogenase flavoprotein C-terminal domain-like,SSF56003:Molybdenum cofactor-binding domain,SSF56176:FAD-binding/transporter-associated domain-like,
calcium-dependent protein kinase 21(CPK21)	Arabidopsis thaliana	IPR000719:Protein kinase, catalytic domain,IPR002048:EF-hand domain,IPR008271:Serine/threonine-protein kinase, active site,IPR011009:Protein kinase-like domain,IPR011992:EF-hand-like domain,IPR017441:Protein kinase, ATP binding site,IPR018247:EF-Hand 1, calcium-binding site,	PF00069:Protein kinase domain,PF13499:EF-hand domain pair,	PS00018:PS00018,PS00107:PS00107,PS00108:PS00108,PS50011:PS50011,PS50222:PS50222,	SM00054:EFh,SM00220:S_TKc,	SSF47473:EF-hand,SSF56112:Protein kinase-like (PK-like),
calcium-dependent protein kinase 23(CPK23)	Arabidopsis thaliana	IPR000719:Protein kinase, catalytic domain,IPR002048:EF-hand domain,IPR008271:Serine/threonine-protein kinase, active site,IPR011009:Protein kinase-like domain,IPR011992:EF-hand-like domain,IPR018247:EF-Hand 1, calcium-binding site,	PF00036:EF hand,PF00069:Protein kinase domain,PF13499:EF-hand domain pair,	PS00018:PS00018,PS00108:PS00108,PS50011:PS50011,PS50222:PS50222,	SM00054:EFh,SM00220:S_TKc,	SSF47473:EF-hand,SSF56112:Protein kinase-like (PK-like),
cytochrome P450, family 707, subfamily A, polypeptide 1(CYP707A1)	Arabidopsis thaliana	IPR001128:Cytochrome P450,IPR002401:Cytochrome P450, E-class, group I,IPR017972:Cytochrome P450, conserved site,	PF00067:Cytochrome P450,	PS00086:PS00086,		SSF48264:Cytochrome P450,
cytochrome P450, family 707, subfamily A, polypeptide 3(CYP707A3)	Arabidopsis thaliana	IPR001128:Cytochrome P450,IPR002401:Cytochrome P450, E-class, group I,IPR017972:Cytochrome P450, conserved site,	PF00067:Cytochrome P450,	PS00086:PS00086,		SSF48264:Cytochrome P450,
dehydration response element B1A(DREB1A)	Arabidopsis thaliana	IPR001471:AP2/ERF domain,IPR016177:DNA-binding, integrase-type,	PF00847:AP2 domain,	PS51032:PS51032,	SM00380:AP2,	SSF54171:DNA-binding domain,
delta1-pyrroline-5-carboxylate synthase 1(P5CS1)	Arabidopsis thaliana	IPR000965:Gamma-glutamyl phosphate reductase GPR,IPR001048:Aspartate/glutamate/uridylate kinase,IPR001057:Glutamate/acetylglutamate kinase,IPR005715:Glutamate 5-kinase/delta-1-pyrroline-5-carboxylate synthase,IPR005766:Delta l-pyrroline-5-carboxylate synthetase,IPR015590:Aldehyde dehydrogenase domain,IPR016161:Aldehyde/histidinol dehydrogenase,IPR016162:Aldehyde dehydrogenase, N-terminal,IPR01616…	PF00171:Aldehyde dehydrogenase family,PF00696:Amino acid kinase family,	PS00902:PS00902,PS01223:PS01223,		SSF53633:Carbamate kinase-like,SSF53720:ALDH-like,
fatty acid reductase 1(FAR1)	Arabidopsis thaliana	IPR013120:Male sterility, NAD-binding,IPR016040:NAD(P)-binding domain,IPR026055:Fatty acyl-CoA reductase,	PF03015:Male sterility protein,PF07993:Male sterility protein,			SSF51735:NAD(P)-binding Rossmann-fold domains,
galactinol synthase 1(GolS1)	Arabidopsis thaliana	IPR002495:Glycosyl transferase, family 8,	PF01501:Glycosyl transferase family 8,			SSF53448:Nucleotide-diphospho-sugar transferases,
galactinol synthase 2(GolS2)	Arabidopsis thaliana	IPR002495:Glycosyl transferase, family 8,	PF01501:Glycosyl transferase family 8,			SSF53448:Nucleotide-diphospho-sugar transferases,
light harvesting complex photosystem II subunit 6(LHCB6)	Arabidopsis thaliana	IPR001344:Chlorophyll A-B binding protein, plant,IPR022796:Chlorophyll A-B binding protein,IPR023329:Chlorophyll a/b binding protein domain,	PF00504:Chlorophyll A-B binding protein,
myb domain protein 4(MYB4)	Arabidopsis thaliana	IPR001005:SANT/Myb domain,IPR009057:Homeodomain-like,IPR017930:Myb domain,	PF00249:Myb-like DNA-binding domain,	PS51294:PS51294,	SM00717:SANT,	SSF46689:Homeodomain-like,
myb domain protein 60(MYB60)	Arabidopsis thaliana	IPR001005:SANT/Myb domain,IPR009057:Homeodomain-like,IPR017930:Myb domain,	PF00249:Myb-like DNA-binding domain,	PS51294:PS51294,	SM00717:SANT,	SSF46689:Homeodomain-like,
myb domain protein 61(MYB61)	Arabidopsis thaliana	IPR001005:SANT/Myb domain,IPR009057:Homeodomain-like,IPR017930:Myb domain,	PF00249:Myb-like DNA-binding domain,	PS51294:PS51294,	SM00717:SANT,	SSF46689:Homeodomain-like,
pleiotropic drug resistance 12(ABCG40)	Arabidopsis thaliana	IPR003439:ABC transporter-like,IPR003593:AAA+ ATPase domain,IPR013525:ABC-2 type transporter,IPR013581:Plant PDR ABC transporter associated,IPR027417:P-loop containing nucleoside triphosphate hydrolase,	PF00005:ABC transporter,PF01061:ABC-2 type transporter,PF08370:Plant PDR ABC transporter associated,PF14510:ABC-transporter extracellular N-terminal,	PS50893:PS50893,	SM00382:AAA,	SSF52540:P-loop containing nucleoside triphosphate hydrolases,
potassium channel KAT1-like protein(KAT2)	Arabidopsis thaliana	IPR000595:Cyclic nucleotide-binding domain,IPR003938:Potassium channel, voltage-dependent, EAG/ELK/ERG,IPR005821:Ion transport domain,IPR014710:RmlC-like jelly roll fold,IPR018490:Cyclic nucleotide-binding-like,IPR021789:Potassium channel, plant-type,	PF00027:Cyclic nucleotide-binding domain,PF00520:Ion transport protein,PF11834:Domain of unknown function (DUF3354),	PS50042:PS50042,PS51490:PS51490,	SM00100:cNMP,	SSF51206:cAMP-binding domain-like,
trehalose-6-phosphate synthase(TPS1)	Arabidopsis thaliana	IPR001830:Glycosyl transferase, family 20,IPR003337:Trehalose-phosphatase,IPR012766:Alpha,alpha-trehalose-phosphate synthase,IPR023214:HAD-like domain,	PF00982:Glycosyltransferase family 20,PF02358:Trehalose-phosphatase,			SSF56784:HAD-like,

## Sheet: Sheet5
Supplementary Table 5: GO Annotation groups and their enrichment values
Biological process
	Count	Fold Enrichment	Bonferroni	FDR
abscisic acid catabolic process	2	211.417	0.677449	0.118023
response to desiccation	2	50.3374	0.991386	0.335207
response to red or far red light	3	44.0452	0.216951	0.0450128
negative regulation of abscisic acid-activated signaling pathway	3	40.6571	0.249269	0.0450128
stomatal movement	2	36.4512	0.998594	0.335207
sugar mediated signaling pathway	2	35.2362	0.998879	0.335207
galactose metabolic process	2	33.0339	0.999288	0.335207
brassinosteroid homeostasis	2	33.0339	0.999288	0.335207
post-embryonic development	2	32.0329	0.999432	0.335207
brassinosteroid biosynthetic process	2	31.0908	0.999547	0.335207
dephosphorylation	2	27.1048	0.999854	0.365405
sterol metabolic process	2	25.7826	0.999907	0.366793
regulation of stomatal movement	2	23.4908	0.999963	0.384444
carbohydrate biosynthetic process	2	22.4912	0.999976	0.38479
response to water deprivation	11	20.8386	6.07691e-09	5.73107e-09
response to hydrogen peroxide	2	19.5757	0.999995	0.410091
response to high light intensity	2	19.2197	0.999996	0.410091
abscisic acid-activated signaling pathway	7	18.9733	0.000164329	5.16632e-05
protein dephosphorylation	3	15.3945	0.850614	0.177924
response to abscisic acid	11	14.7563	1.75273e-07	8.26492e-08
response to jasmonic acid	4	13.5524	0.300893	0.0452566
response to heat	4	13.2136	0.31921	0.0452566
response to salicylic acid	3	10.2299	0.983558	0.317513
regulation of transcription from RNA polymerase II promoter	3	7.44427	0.999373	0.335207
positive regulation of transcription, DNA-templated	3	7.30704	0.999513	0.335207
response to cold	4	7.07081	0.882866	0.182261
response to salt stress	6	6.55218	0.197318	0.0450128
response to oxidative stress	3	5.4489	0.999998	0.410091
Cellular Component
	Count	Fold Enrichment	Bonferroni	FDR
protein serine/threonine phosphatase complex	2	349.264	0.172569	0.161763
plasma membrane	12	2.26427	0.277527	0.161763
cytoplasm	11	1.74355	0.923975	0.827158
Molecular Function
	Count	Fold Enrichment	Bonferroni	FDR
(+)-abscisic acid 8'-hydroxylase activity	2	252.375	0.408125	0.0781103
protein phosphatase binding	2	201.9	0.480866	0.0836114
inositol 3-alpha-galactosyltransferase activity	2	126.188	0.649725	0.116619
GTPase binding	2	112.167	0.692782	0.116619
abscisic acid binding	2	53.1316	0.917274	0.182933
calcium-dependent protein serine/threonine kinase activity	2	27.2838	0.992216	0.302146
calmodulin-dependent protein kinase activity	2	25.2375	0.994751	0.302146
RNA polymerase II transcription factor activity, sequence-specific DNA binding	4	12.6981	0.212341	0.0512551
transcription factor activity, RNA polymerase II transcription factor recruiting	3	10.7394	0.874847	0.182933
protein serine/threonine phosphatase activity	3	10.095	0.90292	0.182933
transcription regulatory region DNA binding	5	7.91144	0.194612	0.0512551
sequence-specific DNA binding	7	5.2267	0.10767	0.0512551
transferase activity, transferring glycosyl groups	4	4.04609	0.993084	0.302146
transcription factor activity, sequence-specific DNA binding	10	2.95003	0.248952	0.0512551
protein binding	11	2.9207	0.151828	0.0512551
DNA binding	8	1.97264	0.998584	0.350596
Up keywords
Term	Count	Fold Enrichment	Bonferroni	FDR
Manganese	7	14.9593	0.000474326	0.000398091
Abscisic acid signaling pathway	4	23.9765	0.0484232	0.0142099
Protein phosphatase	4	23.7832	0.0495503	0.0142099
Metal-binding	12	3.08484	0.0683782	0.0148516
Alternative splicing	12	2.9779	0.0908477	0.0159745
Stress response	5	8.75627	0.175422	0.0234601
Cell membrane	7	4.93398	0.177935	0.0234601
Nucleotide-binding	9	2.98762	0.466917	0.0613276
NADP	4	9.63762	0.483304	0.0613276
Galactose metabolism	2	98.3037	0.821372	0.140103
Activator	4	6.31501	0.872047	0.140103
DNA-binding	7	2.93903	0.897224	0.140103
Glycosyltransferase	4	5.98197	0.906399	0.140103
Nucleus	10	2.19559	0.906481	0.140103
ATP-binding	7	2.68939	0.964627	0.169727
Transcription regulation	7	2.68519	0.965408	0.169727
Magnesium	4	5.11998	0.970872	0.169727
Transcription	7	2.62243	0.975751	0.169727
Transferase	9	2.11456	0.986147	0.184409
Membrane	14	1.59881	0.996358	0.228139
Cytoplasm	6	2.65208	0.997358	0.229036
Serine/threonine-protein kinase	4	4.08464	0.998016	0.229036
Oxidoreductase	5	3.05924	0.998587	0.230599
Kinase	5	2.86879	0.999648	0.265667
